# Supplementary material for: The Assignment of the Absolute Configuration of Non-Cyclic Sesquiterpenes by Vibrational and Electronic Circular Dichroism: The Example of Chiliadenus lopadusanus Metabolites
Source: Biomolecules. 2021 Dec 18;11(12):1902. doi: 10.3390/biom11121902 (PMC8699476; doi:10.3390/biom11121902)
Supplement: Supplementary file 1 [file biomolecules-11-01902-s001.zip]

Archive with 1 entries (1 files):
- biomolecules-1500174-supplementary.pdf
